# Supplementary material for: DFT-Based Elucidation and Evaluation of Selenium-Modified Tacrine Derivatives: Theoretical and Physicochemical Insights for Alzheimer’s Disease Therapy
Source: Molecules. 2025 Jun 11;30(12):2553. doi: 10.3390/molecules30122553 (PMC12196396; doi:10.3390/molecules30122553)
Supplement: Supplementary file 1 [file molecules-30-02553-s001.zip]

Archive with 1 entries (1 files):
- molecules-3672195-supplementary.pdf
